# Supplementary material for: Global Salivary Proteomic Profiling of Individuals with the Co-Occurrence of Type 2 Diabetes Mellitus, Dyslipidemia, and Periodontitis
Source: Int J Mol Sci. 2025 Dec 5;26(24):11778. doi: 10.3390/ijms262411778 (PMC12732424; doi:10.3390/ijms262411778)
Supplement: Supplementary file 1 [file ijms-26-11778-s001.zip]

Archive with 3 entries (3 files):
- Supplementary Materials S1.pdf
- Supplementary Materials S2 - Panther_MF.xlsx
- Supplementary Materials S3 - Panther_PC.xlsx
