# Supplementary material for: Global Salivary Proteomic Profiling of Individuals with the Co-Occurrence of Type 2 Diabetes Mellitus, Dyslipidemia, and Periodontitis
Source: Int J Mol Sci. 2025 Dec 5;26(24):11778. doi: 10.3390/ijms262411778 (PMC12732424; doi:10.3390/ijms262411778)
Supplement: Supplementary file 1 [file ijms-26-11778-s001.zip › Supplementary Materials S2 - Panther_MF.xlsx]

## Sheet: Binding 
PANTHER GO-Slim Molecular Function- BINDING- Up-regulated proteins
G1XG5			G2XG5			G3XG5			G4XG5
Entry	Gene Name	PANTHER Protein Class	Entry	Gene Name	PANTHER Protein Class	Entry	Gene Name	PANTHER Protein Class	Entry	Gene Name	PANTHER Protein Class
	Gene Symbol			Gene Symbol			Gene Symbol			Gene Symbol
Q9HCK8	Chromodomain-helicase-DNA-binding protein 8	chromatin/chromatin-binding, or -regulatory protein	Q12830	Nucleosome-remodeling factor subunit BPTF	-	O95996	Adenomatous polyposis coli protein 2	-	O95996	Adenomatous polyposis coli protein 2	-
	CHD8			BPTF			APC2			APC2
Q8TC41	E3 ubiquitin-protein ligase RNF217	ubiquitin-protein ligase	Q9HCK8	Chromodomain-helicase-DNA-binding protein 8	chromatin/chromatin-binding, or -regulatory protein	O95243	Methyl-CpG-binding domain protein 4	chromatin/chromatin-binding, or -regulatory protein	O95243	Methyl-CpG-binding domain protein 4	chromatin/chromatin-binding, or -regulatory protein
	RNF217			CHD8			MBD4			MBD4
Q8NDF8	Terminal nucleotidyltransferase 4B	mRNA polyadenylation factor	Q8NB66	Protein unc-13 homolog C	-	Q5T8P6	RNA-binding protein 26	RNA metabolism protein	Q07820	Induced myeloid leukemia cell differentiation protein Mcl-1	-
	TENT4B			UNC13C			RBM26			MCL1
P07737	Profilin-1	non-motor actin binding protein	Q01826	DNA-binding protein SATB1	Lambda repressor-like transcription factor	Q03111	Protein ENL	-	Q13118	Krueppel-like factor 10	C2H2 zinc finger transcription factor
	PFN1			SATB1			MLLT1			KLF10
Q05996	Zona pellucida sperm-binding protein 2	-	Q7Z2Z1	Treslin	-	P07737	Profilin-1	non-motor actin binding protein	P07737	Profilin-1	non-motor actin binding protein
	ZP2			TICRR			PFN1			PFN1
Q8N488	RING1 and YY1-binding protein	transcription cofactor	P27482	Calmodulin-like protein 3	calmodulin-related	P20929	Nebulin	-	P10909	Clusterin	-
	RYBP			CALML3			NEB			CLU
P85037	Forkhead box protein K1	-	Q86UU5	Gametogenetin	-	Q8TDD2	Transcription factor Sp7	C2H2 zinc finger transcription factor	P20929	Nebulin	-
	FOXK1			GGN			SP7			NEB
P02647	Apolipoprotein A-I	apolipoprotein	P07737	Profilin-1	non-motor actin binding protein	Q9H1K6	Talin rod domain-containing protein 1	-	Q14781	Chromobox protein homolog 2	-
	APOA1			PFN1			TLNRD1			CBX2
P68871	Hemoglobin subunit beta	globin	Q9HAU6	Putative translationally-controlled tumor protein-like protein TPT1P8	non-motor microtubule binding protein	P68871	Hemoglobin subunit beta	globin	Q6PJP8	DNA cross-link repair 1A protein	DNA metabolism protein
	HBB			TPT1P8			HBB			DCLRE1A
O15061	Synemin	-	Q8N488	RING1 and YY1-binding protein	transcription cofactor	Q14781	Chromobox protein homolog 2	-	Q8TE12	LIM homeobox transcription factor 1-alpha	homeodomain transcription factor
	SYNM			RYBP			CBX2			LMX1A
Q08495	Dematin	actin or actin-binding cytoskeletal protein	P78559	Microtubule-associated protein 1A	non-motor microtubule binding protein	Q5MJ70	Speedy protein A	-	P13796	Plastin-2	non-motor actin binding protein
	DMTN			MAP1A			SPDYA			LCP1
Q92625	Ankyrin repeat and SAM domain-containing protein 1A	scaffold/adaptor protein	P02647	Apolipoprotein A-I	apolipoprotein	P04040	Catalase	peroxidase	Q86UR5	Regulating synaptic membrane exocytosis protein 1	membrane traffic protein
	ANKS1A			APOA1			CAT			RIMS1
P48357	Leptin receptor	transmembrane signal receptor	P68871	Hemoglobin subunit beta	globin	Q9HBD1	Roquin-2	-	Q6N022	Teneurin-4	-
	LEPR			HBB			RC3H2			TENM4
O00409	Forkhead box protein N3	winged helix/forkhead transcription factor	O15061	Synemin	-	O15056	Synaptojanin-2	phosphatase	A3KN83	Protein strawberry notch homolog 1	-
	FOXN3			SYNM			SYNJ2			SBNO1
P98164	Low-density lipoprotein receptor-related protein 2	-	Q9C0A1	Zinc finger homeobox protein 2	C2H2 zinc finger transcription factor	P62328	Thymosin beta-4	actin or actin-binding cytoskeletal protein	P54792	Putative segment polarity protein dishevelled homolog DVL1P1	scaffold/adaptor protein
	LRP2			ZFHX2			TMSB4X			DVL1P1
Q8TF72	Protein Shroom3	actin or actin-binding cytoskeletal protein	O15085	Rho guanine nucleotide exchange factor 11	guanyl-nucleotide exchange factor	P49454	Centromere protein F	-	Q96QE3	ATPase family AAA domain-containing protein 5	DNA metabolism protein
	SHROOM3			ARHGEF11			CENPF			ATAD5
Q8NBF1	Zinc finger protein GLIS1	DNA-binding transcription factor	P48380	Transcription factor RFX3	winged helix/forkhead transcription factor	Q8IYW4	ENTH domain-containing protein 1	membrane trafficking regulatory protein	Q9Y6G9	Cytoplasmic dynein 1 light intermediate chain 1	microtubule or microtubule-binding cytoskeletal protein
	GLIS1			RFX3			ENTHD1			DYNC1LI1
Q96HA1	Nuclear envelope pore membrane protein POM 121	transporter	Q8NCN4	E3 ubiquitin-protein ligase RNF169	-	O43896	Kinesin-like protein KIF1C	microtubule binding motor protein	Q8IVE3	Pleckstrin homology domain-containing family H member 2	-
	POM121			RNF169			KIF1C			PLEKHH2
P30414	NK-tumor recognition protein	chaperone	Q8TD16	Protein bicaudal D homolog 2	-	P13796	Plastin-2	non-motor actin binding protein	Q69YN4	Protein virilizer homolog	-
	NKTR			BICD2			LCP1			VIRMA
Q8WXX0	Dynein axonemal heavy chain 7	microtubule binding motor protein	A5A3E0	POTE ankyrin domain family member F	actin and actin related protein	Q9Y566	SH3 and multiple ankyrin repeat domains protein 1	scaffold/adaptor protein	P01861	Immunoglobulin heavy constant gamma 4	immunoglobulin receptor superfamily
	DNAH7			POTEF			SHANK1			IGHG4
Q9Y3P9	Rab GTPase-activating protein 1	GTPase-activating protein	Q5T481	RNA-binding protein 20	RNA processing factor	O43593	Lysine-specific demethylase hairless	histone modifying enzyme	Q7Z4S6	Kinesin-like protein KIF21A	microtubule binding motor protein
	RABGAP1			RBM20			HR			KIF21A
P31947	14-3-3 protein sigma	scaffold/adaptor protein	O14640	Segment polarity protein dishevelled homolog DVL-1	scaffold/adaptor protein	Q9ULD2	Microtubule-associated tumor suppressor 1	-	Q9NV58	E3 ubiquitin-protein ligase RNF19A	ubiquitin-protein ligase
	SFN			DVL1			MTUS1			RNF19A
P25054	Adenomatous polyposis coli protein	-	P49454	Centromere protein F	-	Q86UR5	Regulating synaptic membrane exocytosis protein 1	membrane traffic protein	Q6AWC2	Protein WWC2	-
	APC			CENPF			RIMS1			WWC2
Q86SQ4	Adhesion G-protein coupled receptor G6	G-protein coupled receptor	Q02446	Transcription factor Sp4	C2H2 zinc finger transcription factor	P25054	Adenomatous polyposis coli protein	-	Q12955	Ankyrin-3	scaffold/adaptor protein
	ADGRG6			SP4			APC			ANK3
A3KN83	Protein strawberry notch homolog 1	-	Q9H7N4	Splicing factor, arginine_serine-rich 19	RNA splicing factor	Q9UJQ4	Sal-like protein 4	C2H2 zinc finger transcription factor	Q92766	Ras-responsive element-binding protein 1	-
	SBNO1			SCAF1			SALL4			RREB1
Q9BYB0	SH3 and multiple ankyrin repeat domains protein 3	scaffold/adaptor protein	Q9ULM3	YEATS domain-containing protein 2	general transcription factor	O15020	Spectrin beta chain, non-erythrocytic 2	actin or actin-binding cytoskeletal protein	Q8IYB3	Serine_arginine repetitive matrix protein 1	RNA processing factor
	SHANK3			YEATS2			SPTBN2			SRRM1
Q5SXM2	snRNA-activating protein complex subunit 4	-	P25054	Adenomatous polyposis coli protein	-	Q9NZI5	Grainyhead-like protein 1 homolog	DNA-binding transcription factor	P10244	Myb-related protein B	homeodomain transcription factor
	SNAPC4			APC			GRHL1			MYBL2
P49639	Homeobox protein Hox-A1	homeodomain transcription factor	Q6N022	Teneurin-4	-	P01876	Immunoglobulin heavy constant alpha 1	immunoglobulin receptor superfamily	P26232	Catenin alpha-2	non-motor actin binding protein
	HOXA1			TENM4			IGHA1			CTNNA2
P01876	Immunoglobulin heavy constant alpha 1	immunoglobulin receptor superfamily	Q6VUC0	Transcription factor AP-2-epsilon	general transcription factor	Q5T1R4	Transcription factor HIVEP3	-	O00268	Transcription initiation factor TFIID subunit 4	general transcription factor
	IGHA1			TFAP2E			HIVEP3			TAF4
Q12955	Ankyrin-3	scaffold/adaptor protein	Q15555	Microtubule-associated protein RP_EB family member 2	non-motor microtubule binding protein	P01857	Immunoglobulin heavy constant gamma 1	immunoglobulin receptor superfamily	P31629	Transcription factor HIVEP2	-
	ANK3			MAPRE2			IGHG1			HIVEP2
P49639	Homeobox protein Hox-A1	homeodomain transcription factor	Q8N365	Circadian-associated transcriptional repressor	DNA-binding transcription factor	Q99650	Oncostatin-M-specific receptor subunit beta	transmembrane signal receptor
	HOXA1			CIART			OSMR
O00409	Forkhead box protein N3	winged helix/forkhead transcription factor	Q15018	BRISC complex subunit Abraxas 2	-	Q8IVF4	Dynein axonemal heavy chain 10	microtubule binding motor protein
	FOXN3			ABRAXAS2			DNAH10
Q5SXM2	snRNA-activating protein complex subunit 4	-	P47901	Vasopressin V1b receptor	G-protein coupled receptor	Q01469	Fatty acid-binding protein 5	transfer/carrier protein
	SNAPC4			AVPR1B			FABP5
A4UGR9	Xin actin-binding repeat-containing protein 2	actin or actin-binding cytoskeletal protein	Q8IVE3	Pleckstrin homology domain-containing family H member 2	-
	XIRP2			PLEKHH2
P07737	Profilin-1	non-motor actin binding protein	A7MD48	Serine_arginine repetitive matrix protein 4	-
	PFN1			SRRM4
Q92766	Ras-responsive element-binding protein 1	-	Q8N556	Actin filament-associated protein 1	-
	RREB1			AFAP1
Q92625	Ankyrin repeat and SAM domain-containing protein 1A	scaffold/adaptor protein	O43189	PHD finger protein 1	homeodomain transcription factor
	ANKS1A			PHF1
Q6GQQ9	OTU domain-containing protein 7B	cysteine protease	P38432	Coilin	DNA metabolism protein
	OTUD7B			COIL
Q8NBF1	Zinc finger protein GLIS1	DNA-binding transcription factor	P13010	X-ray repair cross-complementing protein 5	DNA helicase
	GLIS1			XRCC5
Q01469	Fatty acid-binding protein 5	transfer/carrier protein	B2RTY4	Unconventional myosin-IXa	-
	FABP5			MYO9A
Q13516	Oligodendrocyte transcription factor 2	basic helix-loop-helix transcription factor	Q12955	Ankyrin-3	scaffold/adaptor protein
	OLIG2			ANK3
Q9BYV9	Transcription regulator protein BACH2	C2H2 zinc finger transcription factor	Q9H7U1	Serine-rich coiled-coil domain-containing protein 2	-
	BACH2			CCSER2
Q9Y3P9	Rab GTPase-activating protein 1	GTPase-activating protein	Q7Z3B3	KAT8 regulatory NSL complex subunit 1	-
	RABGAP1			KANSL1
Q9BYB0	SH3 and multiple ankyrin repeat domains protein 3	scaffold/adaptor protein	Q14643	Inositol 1,4,5-trisphosphate receptor type 1	ligand-gated ion channel
	SHANK3			ITPR1
Q12955	Ankyrin-3	scaffold/adaptor protein	Q99665	Interleukin-12 receptor subunit beta-2	transmembrane signal receptor
	ANK3			IL12RB2
P48357	Leptin receptor	transmembrane signal receptor	A6NJZ7	RIMS-binding protein 3C	scaffold/adaptor protein
	LEPR			RIMBP3C
			Q702N8	Xin actin-binding repeat-containing protein 1	actin or actin-binding cytoskeletal protein
				XIRP1
			E9PAV3	Nascent polypeptide-associated complex subunit alpha, muscle-specific form	basic helix-loop-helix transcription factor
				NACA
			Q9P278	Folliculin-interacting protein 2	-
				FNIP2
			P39880	Homeobox protein cut-like 1	homeodomain transcription factor
				CUX1
			Q6ZUJ8	Phosphoinositide 3-kinase adapter protein 1	-
				PIK3AP1
			O75569	Interferon-inducible double-stranded RNA-dependent protein kinase activator A	-
				PRKRA
			P35568	Insulin receptor substrate 1	scaffold/adaptor protein
				IRS1
			A0PJY2	Fez family zinc finger protein 1	C2H2 zinc finger transcription factor
				FEZF1
			O95817	BAG family molecular chaperone regulator 3	chaperone
				BAG3
			P31629	Transcription factor HIVEP2	-
				HIVEP2
			Q6PKG0	La-related protein 1	RNA metabolism protein
				LARP1
			A4UGR9	Xin actin-binding repeat-containing protein 2	actin or actin-binding cytoskeletal protein
				XIRP2
			P41180	Extracellular calcium-sensing receptor	G-protein coupled receptor
				CASR
Gene Name	PANTHER Family/Subfamily
Gene Symbol
Persistent id
Orthologs
Chromodomain-helicase-DNA-binding protein 8	CHROMODOMAIN-HELICASE-DNA-BINDING PROTEIN 8 (PTHR45623:SF3)
CHD8
PTN002473913
orthologs
E3 ubiquitin-protein ligase RNF217	E3 UBIQUITIN-PROTEIN LIGASE RNF217 (PTHR11685:SF225)
RNF217
PTN002481811
orthologs
Terminal nucleotidyltransferase 4B	TERMINAL NUCLEOTIDYLTRANSFERASE 4B (PTHR23092:SF51)
TENT4B
PTN002508026
orthologs
Profilin-1	PROFILIN-1 (PTHR13936:SF14)
PFN1
PTN002493405
orthologs
Zona pellucida sperm-binding protein 2	ZONA PELLUCIDA SPERM-BINDING PROTEIN 2 (PTHR23343:SF4)
ZP2
PTN002511497
orthologs
RING1 and YY1-binding protein	RING1 AND YY1-BINDING PROTEIN (PTHR12920:SF3)
RYBP
PTN002490150
orthologs
Forkhead box protein K1	FORKHEAD BOX PROTEIN K1 (PTHR45881:SF4)
FOXK1
PTN002483648
orthologs
Apolipoprotein A-I	APOLIPOPROTEIN A-I (PTHR18976:SF11)
APOA1
PTN002498707
orthologs
Hemoglobin subunit beta	HEMOGLOBIN SUBUNIT BETA (PTHR11442:SF42)
HBB
PTN002479054
orthologs
Synemin	SYNEMIN (PTHR47136:SF1)
SYNM
PTN002509623
orthologs
Dematin	DEMATIN (PTHR24213:SF17)
DMTN
PTN002516882
orthologs
Ankyrin repeat and SAM domain-containing protein 1A	ANKYRIN REPEAT AND SAM DOMAIN-CONTAINING PROTEIN 1A (PTHR24174:SF4)
ANKS1A
PTN002516629
orthologs
Leptin receptor	LEPTIN RECEPTOR (PTHR23036:SF109)
LEPR
PTN002507090
orthologs
Forkhead box protein N3	FORKHEAD BOX PROTEIN N3 (PTHR13962:SF20)
FOXN3
PTN002493488
orthologs
Low-density lipoprotein receptor-related protein 2	LOW-DENSITY LIPOPROTEIN RECEPTOR-RELATED PROTEIN 2 (PTHR22722:SF11)
LRP2
PTN002541735
orthologs
Protein Shroom3	PROTEIN SHROOM3 (PTHR15012:SF33)
SHROOM3
PTN002495357
orthologs
Zinc finger protein GLIS1	ZINC FINGER PROTEIN GLIS1 (PTHR45718:SF3)
GLIS1
PTN002500393
orthologs
Nuclear envelope pore membrane protein POM 121	NUCLEAR ENVELOPE PORE MEMBRANE PROTEIN POM 121 (PTHR23193:SF47)
POM121
PTN002509202
orthologs
NK-tumor recognition protein	NK-TUMOR RECOGNITION PROTEIN (PTHR11071:SF257)
NKTR
PTN002476211
orthologs
Dynein axonemal heavy chain 7	DYNEIN AXONEMAL HEAVY CHAIN 7 (PTHR10676:SF310)
DNAH7
PTN002473007
orthologs
Rab GTPase-activating protein 1	RAB GTPASE-ACTIVATING PROTEIN 1 (PTHR47219:SF6)
RABGAP1
PTN002506182
orthologs
14-3-3 protein sigma	14-3-3 PROTEIN SIGMA (PTHR18860:SF14)
SFN
PTN002497943
orthologs
Adenomatous polyposis coli protein	ADENOMATOUS POLYPOSIS COLI PROTEIN (PTHR12607:SF11)
APC
PTN002489064
orthologs
Adhesion G-protein coupled receptor G6	ADHESION G-PROTEIN COUPLED RECEPTOR G6 (PTHR12011:SF290)
ADGRG6
PTN002485739
orthologs
Protein strawberry notch homolog 1	PROTEIN STRAWBERRY NOTCH HOMOLOG 1 (PTHR12706:SF8)
SBNO1
PTN002489462
orthologs
SH3 and multiple ankyrin repeat domains protein 3	SH3 AND MULTIPLE ANKYRIN REPEAT DOMAINS PROTEIN 3 (PTHR24135:SF4)
SHANK3
PTN002516415
orthologs
snRNA-activating protein complex subunit 4	SNRNA-ACTIVATING PROTEIN COMPLEX SUBUNIT 4 (PTHR46621:SF1)
SNAPC4
PTN002472272
orthologs
Homeobox protein Hox-A1	HOMEOBOX PROTEIN HOX-A1 (PTHR45946:SF3)
HOXA1
PTN002518644
orthologs
Immunoglobulin heavy constant alpha 1	IMMUNOGLOBULIN HEAVY CONSTANT ALPHA 1-RELATED (PTHR23411:SF31)
IGHA1
PTN002510339
orthologs
Ankyrin-3	ANKYRIN-3 (PTHR24133:SF34)
ANK3
PTN002556043
orthologs

## Sheet: Catalytic activity 
PANTHER GO-Slim Molecular Function- CATALYTIC ACTIVITY - Up-regulated proteins
G1XG5			G2XG5			G3XG5			G4XG5
Entry	Gene Name	PANTHER Protein Class	Entry	Gene Name	PANTHER Protein Class	Entry	Gene Name	PANTHER Protein Class	Entry	Gene Name	PANTHER Protein Class
	Gene Symbol			Gene Symbol			Gene Symbol			Gene Symbol
P00738	Haptoglobin	serine protease	P00738	Haptoglobin	serine protease	P68871	Hemoglobin subunit beta	globin	Q9NYL2	Mitogen-activated protein kinase kinase kinase 20	non-receptor serine/threonine protein kinase
	HP			HP			HBB			MAP3K20
Q9HCK8	Chromodomain-helicase-DNA-binding protein 8	chromatin/chromatin-binding, or -regulatory protein	Q9HCK8	Chromodomain-helicase-DNA-binding protein 8	chromatin/chromatin-binding, or -regulatory protein	Q92630	Dual specificity tyrosine-phosphorylation-regulated kinase 2	protein modifying enzyme	Q9NRR6	Phosphatidylinositol polyphosphate 5-phosphatase type IV	phosphatase
	CHD8			CHD8			DYRK2			INPP5E
Q8TC41	E3 ubiquitin-protein ligase RNF217	ubiquitin-protein ligase	Q13233	Mitogen-activated protein kinase kinase kinase 1	non-receptor serine/threonine protein kinase	P04040	Catalase	peroxidase	Q9P2N4	A disintegrin and metalloproteinase with thrombospondin motifs 9	metalloprotease
	RNF217			MAP3K1			CAT			ADAMTS9
Q8NDF8	Terminal nucleotidyltransferase 4B	mRNA polyadenylation factor	P82987	ADAMTS-like protein 3	metalloprotease	Q9HBD1	Roquin-2	-	Q96S21	Ras-related protein Rab-40C	-
	TENT4B			ADAMTSL3			RC3H2			RAB40C
P02790	Hemopexin	metalloprotease	Q03164	Histone-lysine N-methyltransferase 2A	histone modifying enzyme	O15056	Synaptojanin-2	phosphatase	Q03164	Histone-lysine N-methyltransferase 2A	histone modifying enzyme
	HPX			KMT2A			SYNJ2			KMT2A
Q9NRR6	Phosphatidylinositol polyphosphate 5-phosphatase type IV	phosphatase	P68871	Hemoglobin subunit beta	globin	Q9Y2I7	1-phosphatidylinositol 3-phosphate 5-kinase	kinase	O60673	DNA polymerase zeta catalytic subunit	DNA-directed DNA polymerase
	INPP5E			HBB			PIKFYVE			REV3L
Q03164	Histone-lysine N-methyltransferase 2A	histone modifying enzyme	O95622	Adenylate cyclase type 5	adenylate cyclase	O43896	Kinesin-like protein KIF1C	microtubule binding motor protein	Q6PJP8	DNA cross-link repair 1A protein	DNA metabolism protein
	KMT2A			ADCY5			KIF1C			DCLRE1A
P68871	Hemoglobin subunit beta	globin	Q8NCN4	E3 ubiquitin-protein ligase RNF169	-	Q9Y2H9	Microtubule-associated serine_threonine-protein kinase 1	non-receptor serine/threonine protein kinase	Q9Y2H9	Microtubule-associated serine_threonine-protein kinase 1	non-receptor serine/threonine protein kinase
	HBB			RNF169			MAST1			MAST1
Q6P0Q8	Microtubule-associated serine_threonine-protein kinase 2	non-receptor serine/threonine protein kinase	O75417	DNA polymerase theta	DNA-directed DNA polymerase	O43593	Lysine-specific demethylase hairless	histone modifying enzyme	Q6B0I6	Lysine-specific demethylase 4D	histone modifying enzyme
	MAST2			POLQ			HR			KDM4D
P30414	NK-tumor recognition protein	chaperone	P58397	A disintegrin and metalloproteinase with thrombospondin motifs 12	metalloprotease	Q7Z6E9	E3 ubiquitin-protein ligase RBBP6	ubiquitin-protein ligase	Q7Z4S6	Kinesin-like protein KIF21A	microtubule binding motor protein
	NKTR			ADAMTS12			RBBP6			KIF21A
Q7Z6J0	E3 ubiquitin-protein ligase SH3RF1	scaffold/adaptor protein	Q7Z6E9	E3 ubiquitin-protein ligase RBBP6	ubiquitin-protein ligase	Q8NFU7	Methylcytosine dioxygenase TET1	-	Q9NV58	E3 ubiquitin-protein ligase RNF19A	ubiquitin-protein ligase
	SH3RF1			RBBP6			TET1			RNF19A
Q7Z6E9	E3 ubiquitin-protein ligase RBBP6	ubiquitin-protein ligase	P22102	Trifunctional purine biosynthetic protein adenosine-3	-	Q96KQ7	Histone-lysine N-methyltransferase EHMT2	-	Q6N021	Methylcytosine dioxygenase TET2	-
	RBBP6			GART			EHMT2			TET2
Q6B0I6	Lysine-specific demethylase 4D	histone modifying enzyme	P35125	Ubiquitin carboxyl-terminal hydrolase 6	cysteine protease	P06733	Alpha-enolase	lyase	Q9Y6X0	SET-binding protein	histone modifying enzyme
	KDM4D			USP6			ENO1			SETBP1
Q9UKE5	TRAF2 and NCK-interacting protein kinase	non-receptor serine/threonine protein kinase	Q9ULC8	Palmitoyltransferase ZDHHC8	-	Q6N021	Methylcytosine dioxygenase TET2	-
	TNIK			ZDHHC8			TET2
P00338	L-lactate dehydrogenase A chain	dehydrogenase	O95628	CCR4-NOT transcription complex subunit 4	ubiquitin-protein ligase	Q8TAT5	Endonuclease 8-like 3	DNA glycosylase
	LDHA			CNOT4			NEIL3
Q9NQU5	Serine_threonine-protein kinase PAK 6	non-receptor serine/threonine protein kinase	P21128	Uridylate-specific endoribonuclease	-	Q5VTM2	Arf-GAP with GTPase, ANK repeat and PH domain-containing protein 9	GTPase-activating protein
	PAK6			ENDOU			AGAP9
P06733	Alpha-enolase	lyase	O95263	High affinity cAMP-specific and IBMX-insensitive 3',5'-cyclic phosphodiesterase 8B	phosphodiesterase
	ENO1			PDE8B
Q6N021	Methylcytosine dioxygenase TET2	-	Q6N021	Methylcytosine dioxygenase TET2	-
	TET2			TET2
Q9Y6X0	SET-binding protein	histone modifying enzyme	Q8TEK3	Histone-lysine N-methyltransferase, H3 lysine-79 specific	histone modifying enzyme
	SETBP1			DOT1L
Q9BWT3	Poly(A) polymerase gamma	mRNA polyadenylation factor	F8VTS6	Ret finger protein-like 4A-like protein 1	ubiquitin-protein ligase
	PAPOLG			RFPL4AL1
P09211	Glutathione S-transferase P	transferase	P23471	Receptor-type tyrosine-protein phosphatase zeta	protein phosphatase
	GSTP1			PTPRZ1
Q8TE57	A disintegrin and metalloproteinase with thrombospondin motifs 16	metalloprotease	Q2Q1W2	E3 ubiquitin-protein ligase TRIM71	ubiquitin-protein ligase
	ADAMTS16			TRIM71
Q04756	Hepatocyte growth factor activator	serine protease	Q14669	E3 ubiquitin-protein ligase TRIP12	ubiquitin-protein ligase
	HGFAC			TRIP12
Q6GQQ9	OTU domain-containing protein 7B	cysteine protease	Q9H089	Large subunit GTPase 1 homolog	-
	OTUD7B			LSG1
Q14669	E3 ubiquitin-protein ligase TRIP12	ubiquitin-protein ligase
	TRIP12

## Sheet: Transporter activity 
PANTHER GO-Slim Molecular Function- TRANSPORTER ACTIVITY- Up-regulated proteins
G1XG5			G2XG5			G3XG5			G4XG5
Entry	Gene Name	PANTHER Protein Class	Entry	Gene Name	PANTHER Protein Class	Entry	Gene Name	PANTHER Protein Class	Entry	Gene Name	PANTHER Protein Class
	Gene Symbol			Gene Symbol			Gene Symbol			Gene Symbol
P02647	Apolipoprotein A-I	apolipoprotein	P02647	Apolipoprotein A-I	apolipoprotein	Q15413	Ryanodine receptor 3	-	Q07820	Induced myeloid leukemia cell differentiation protein Mcl-1	-
	APOA1			APOA1			RYR3			MCL1
Q15413	Ryanodine receptor 3	-	Q8NCM2	Potassium voltage-gated channel subfamily H member 5	ion channel	P45880	Voltage-dependent anion-selective channel protein 2	voltage-gated ion channel	Q15413	Ryanodine receptor 3	-
	RYR3			KCNH5			VDAC2			RYR3
O00555	Voltage-dependent P_Q-type calcium channel subunit alpha-1A	voltage-gated ion channel	Q14643	Inositol 1,4,5-trisphosphate receptor type 1	ligand-gated ion channel	Q86VL8	Multidrug and toxin extrusion protein 2	transporter	O60312	Phospholipid-transporting ATPase VA	primary active transporter
	CACNA1A			ITPR1			SLC47A2			ATP10A
			O43497	Voltage-dependent T-type calcium channel subunit alpha-1G	voltage-gated ion channel				P31644	Gamma-aminobutyric acid receptor subunit alpha-5	ligand-gated ion channel
				CACNA1G						GABRA5
									Q8NCM2	Potassium voltage-gated channel subfamily H member 5	ion channel
										KCNH5
									Q96T83	Sodium_hydrogen exchanger 7	secondary carrier transporter
										SLC9A7
									O43497	Voltage-dependent T-type calcium channel subunit alpha-1G	voltage-gated ion channel
										CACNA1G
									P48169	Gamma-aminobutyric acid receptor subunit alpha-4	ligand-gated ion channel
										GABRA4

## Sheet: Molecular transducer activity 
PANTHER GO-Slim Molecular Function- MOLECULAR TRANSDUCER ACTIVITY- Up-regulated proteins
G1XG5			G2XG5			G3XG5			G4XG5
Entry	Gene Name	PANTHER Protein Class	Entry	Gene Name	PANTHER Protein Class	Entry	Gene Name	PANTHER Protein Class	Entry	Gene Name	PANTHER Protein Class
	Gene Symbol			Gene Symbol			Gene Symbol			Gene Symbol
Q8IZF6	Adhesion G-protein coupled receptor G4	G-protein coupled receptor	Q8IZF6	Adhesion G-protein coupled receptor G4	G-protein coupled receptor	Q99650	Oncostatin-M-specific receptor subunit beta	transmembrane signal receptor	O95800	Probable G-protein coupled receptor 75	G-protein coupled receptor
	ADGRG4			ADGRG4			OSMR			GPR75
P48357	Leptin receptor	transmembrane signal receptor	P13611	Versican core protein	extracellular matrix glycoprotein				P55085	Proteinase-activated receptor 2	G-protein coupled receptor
	LEPR			VCAN						F2RL1
Q86SQ4	Adhesion G-protein coupled receptor G6	G-protein coupled receptor	P47901	Vasopressin V1b receptor	G-protein coupled receptor				Q6UXV0	GDNF family receptor alpha-like	transmembrane signal receptor
	ADGRG6			AVPR1B						GFRAL
			Q9BZJ8	G-protein coupled receptor 61	G-protein coupled receptor				P16112	Aggrecan core protein	extracellular matrix glycoprotein
				GPR61						ACAN
			P30550	Gastrin-releasing peptide receptor	transmembrane signal receptor				P31644	Gamma-aminobutyric acid receptor subunit alpha-5	ligand-gated ion channel
				GRPR						GABRA5
			O60486	Plexin-C1	transmembrane signal receptor				P48169	Gamma-aminobutyric acid receptor subunit alpha-4	ligand-gated ion channel
				PLXNC1						GABRA4
			P22897	Macrophage mannose receptor 1	membrane trafficking regulatory protein
				MRC1
			Q99665	Interleukin-12 receptor subunit beta-2	transmembrane signal receptor
				IL12RB2
			P41180	Extracellular calcium-sensing receptor	G-protein coupled receptor
				CASR

## Sheet: Structural molecule activity 
PANTHER GO-Slim Molecular Function- STRUCTURAL MOLECULE ACTIVITY- Up-regulated proteins
G1XG5			G2XG5			G3XG5			G4XG5
Entry	Gene Name	PANTHER Protein Class	Entry	Gene Name	PANTHER Protein Class	Entry	Gene Name	PANTHER Protein Class	Entry	Gene Name	PANTHER Protein Class
	Gene Symbol			Gene Symbol			Gene Symbol			Gene Symbol
Q05996	Zona pellucida sperm-binding protein 2	-	O15061	Synemin	-	Q02388	Collagen alpha-1(VII) chain	extracellular matrix structural protein	Q02388	Collagen alpha-1(VII) chain	extracellular matrix structural protein
	ZP2			SYNM			COL7A1			COL7A1
O15061	Synemin	-	A5A3E0	POTE ankyrin domain family member F	actin and actin related protein
	SYNM			POTEF
Q96HA1	Nuclear envelope pore membrane protein POM 121	transporter	Q02388	Collagen alpha-1(VII) chain	extracellular matrix structural protein
	POM121			COL7A1
			Q14CN4	Keratin, type II cytoskeletal 72	-
				KRT72
			Q5XKE5	Keratin, type II cytoskeletal 79	-
				KRT79

## Sheet: ATP-dependent activity 
PANTHER GO-Slim Molecular Function- ATP-dependent activity- Up-regulated proteins
G1XG5			G2XG5			G3XG5			G4XG5
Entry	Gene Name	PANTHER Protein Class	Entry	Gene Name	PANTHER Protein Class	Entry	Gene Name	PANTHER Protein Class	Entry	Gene Name	PANTHER Protein Class
	Gene Symbol			Gene Symbol			Gene Symbol			Gene Symbol
Q9HCK8	Chromodomain-helicase-DNA-binding protein 8	chromatin/chromatin-binding, or -regulatory protein	Q9HCK8	Chromodomain-helicase-DNA-binding protein 8	chromatin/chromatin-binding, or -regulatory protein	O43896	Kinesin-like protein KIF1C	microtubule binding motor protein	O60312	Phospholipid-transporting ATPase VA	primary active transporter
	CHD8			CHD8			KIF1C			ATP10A
Q8WXX0	Dynein axonemal heavy chain 7	microtubule binding motor protein	B2RTY4	Unconventional myosin-IXa	-	P62191	26S proteasome regulatory subunit 4	protease	Q7Z4S6	Kinesin-like protein KIF21A	microtubule binding motor protein
	DNAH7			MYO9A			PSMC1			KIF21A
						Q8IVF4	Dynein axonemal heavy chain 10	microtubule binding motor protein
							DNAH10
