# Supplementary material for: Global Salivary Proteomic Profiling of Individuals with the Co-Occurrence of Type 2 Diabetes Mellitus, Dyslipidemia, and Periodontitis
Source: Int J Mol Sci. 2025 Dec 5;26(24):11778. doi: 10.3390/ijms262411778 (PMC12732424; doi:10.3390/ijms262411778)
Supplement: Supplementary file 1 [file ijms-26-11778-s001.zip › Supplementary Materials S3 - Panther_PC.xlsx]

## Sheet: Gene-specific transcriptional r
PANTHER GO-Slim Protein Class- Gene-specific transcriptional regulated- Up-regulated proteins
G1XG5			G2XG5			G3XG5			G4XG5
Entry	Gene Name	PANTHER Protein Class	Entry	Gene Name	PANTHER Protein Class	Entry	Gene Name	PANTHER Protein Class	Entry	Gene Name	PANTHER Protein Class
	Gene Symbol			Gene Symbol			Gene Symbol			Gene Symbol
Q8N488	RING1 and YY1-binding protein	transcription cofactor	Q01826	DNA-binding protein SATB1	Lambda repressor-like transcription factor	Q8TDD2	Transcription factor Sp7	C2H2 zinc finger transcription factor	Q13118	Krueppel-like factor 10	C2H2 zinc finger transcription factor
	RYBP			SATB1			SP7			KLF10
O00625	Pirin	transcription cofactor	Q7Z3K3	Pogo transposable element with ZNF domain	C2H2 zinc finger transcription factor	Q9UJQ4	Sal-like protein 4	C2H2 zinc finger transcription factor	P55201	Peregrin	zinc finger transcription factor
	PIR			POGZ			SALL4			BRPF1
O00409	Forkhead box protein N3	winged helix/forkhead transcription factor	Q7Z589	BRCA2-interacting transcriptional repressor EMSY	DNA-binding transcription factor	Q9NZI5	Grainyhead-like protein 1 homolog	DNA-binding transcription factor	Q9UGU0	Transcription factor 20	zinc finger transcription factor
	FOXN3			EMSY			GRHL1			TCF20
Q8NBF1	Zinc finger protein GLIS1	DNA-binding transcription factor	Q8N488	RING1 and YY1-binding protein	transcription cofactor	Q86YP4	Transcriptional repressor p66-alpha	DNA-binding transcription factor	A6NIX2	Wilms tumor protein 1-interacting protein	transcription cofactor
	GLIS1			RYBP			GATAD2A			WTIP
P49639	Homeobox protein Hox-A1	homeodomain transcription factor	Q9C0A1	Zinc finger homeobox protein 2	C2H2 zinc finger transcription factor				Q9C0D4	Zinc finger protein 518B	C2H2 zinc finger transcription factor
	HOXA1			ZFHX2						ZNF518B
A6NM28	Zinc finger protein 92 homolog	C2H2 zinc finger transcription factor	P48380	Transcription factor RFX3	winged helix/forkhead transcription factor				Q8TE12	LIM homeobox transcription factor 1-alpha	homeodomain transcription factor
	ZFP92			RFX3						LMX1A
Q13516	Oligodendrocyte transcription factor 2	basic helix-loop-helix transcription factor	Q02446	Transcription factor Sp4	C2H2 zinc finger transcription factor				Q7Z5J4	Retinoic acid-induced protein 1	zinc finger transcription factor
	OLIG2			SP4						RAI1
Q9BYV9	Transcription regulator protein BACH2	C2H2 zinc finger transcription factor	B1AJZ9	Forkhead-associated domain-containing protein 1	winged helix/forkhead transcription factor				P10244	Myb-related protein B	homeodomain transcription factor
	BACH2			FHAD1						MYBL2
Q6ZN55	Zinc finger protein 574	C2H2 zinc finger transcription factor	Q8N365	Circadian-associated transcriptional repressor	DNA-binding transcription factor				Q9NXV6	CDKN2A-interacting protein	DNA-binding transcription factor
	ZNF574			CIART						CDKN2AIP
Q9NXV6	CDKN2A-interacting protein	DNA-binding transcription factor	Q17R98	Zinc finger protein 827	C2H2 zinc finger transcription factor
	CDKN2AIP			ZNF827
			O43189	PHD finger protein 1	homeodomain transcription factor
				PHF1
			E9PAV3	Nascent polypeptide-associated complex subunit alpha, muscle-specific form	basic helix-loop-helix transcription factor
				NACA
			P39880	Homeobox protein cut-like 1	homeodomain transcription factor
				CUX1
			A0PJY2	Fez family zinc finger protein 1	C2H2 zinc finger transcription factor
				FEZF1
			Q9NXV6	CDKN2A-interacting protein	DNA-binding transcription factor
				CDKN2AIP

## Sheet: Scaffold adaptor protein 
PANTHER GO-Slim Protein Class- Scaffold adaptor protein- Up-regulated proteins
G1XG5			G2XG5			G3XG5			G4XG5
Entry	Gene Name	PANTHER Protein Class	Entry	Gene Name	PANTHER Protein Class	Entry	Gene Name	PANTHER Protein Class	Entry	Gene Name	PANTHER Protein Class
	Gene Symbol			Gene Symbol			Gene Symbol			Gene Symbol
Q92625	Ankyrin repeat and SAM domain-containing protein 1A	scaffold/adaptor protein	Q8N2R8	Protein FAM43A	scaffold/adaptor protein	O75145	Liprin-alpha-3	scaffold/adaptor protein	Q6PKX4	Docking protein 6	scaffold/adaptor protein
	ANKS1A			FAM43A			PPFIA3			DOK6
A6NCL7	Ankyrin repeat domain-containing protein 33B	scaffold/adaptor protein	Q9C0D5	Protein TANC1	scaffold/adaptor protein	Q9Y566	SH3 and multiple ankyrin repeat domains protein 1	scaffold/adaptor protein	P54792	Putative segment polarity protein dishevelled homolog DVL1P1	scaffold/adaptor protein
	ANKRD33B			TANC1			SHANK1			DVL1P1
Q7Z6J0	E3 ubiquitin-protein ligase SH3RF1	scaffold/adaptor protein	O94851	[F-actin]-monooxygenase MICAL2	scaffold/adaptor protein	Q5M775	Cytospin-B	scaffold/adaptor protein	Q99698	Lysosomal-trafficking regulator	scaffold/adaptor protein
	SH3RF1			MICAL2			SPECC1			LYST
P31947	14-3-3 protein sigma	scaffold/adaptor protein	Q6ZQQ6	WD repeat-containing protein 87	scaffold/adaptor protein				Q12955	Ankyrin-3	scaffold/adaptor protein
	SFN			WDR87						ANK3
Q9BYB0	SH3 and multiple ankyrin repeat domains protein 3	scaffold/adaptor protein	O14640	Segment polarity protein dishevelled homolog DVL-1	scaffold/adaptor protein				Q8IY33	MICAL-like protein 2	scaffold/adaptor protein
	SHANK3			DVL1						MICALL2
Q86WI3	Protein NLRC5	scaffold/adaptor protein	Q8N961	Ankyrin repeat and BTB_POZ domain-containing protein 2	scaffold/adaptor protein				Q6ZU65	Ubinuclein-2	scaffold/adaptor protein
	NLRC5			ABTB2						UBN2
Q13136	Liprin-alpha-1	scaffold/adaptor protein	Q7RTP6	[F-actin]-monooxygenase MICAL3	scaffold/adaptor protein
	PPFIA1			MICAL3
Q12955	Ankyrin-3	scaffold/adaptor protein	Q86WI3	Protein NLRC5	scaffold/adaptor protein
	ANK3			NLRC5
Q13201	Multimerin-1	scaffold/adaptor protein	Q12955	Ankyrin-3	scaffold/adaptor protein
	MMRN1			ANK3
			A6NJZ7	RIMS-binding protein 3C	scaffold/adaptor protein
				RIMBP3C
			P35568	Insulin receptor substrate 1	scaffold/adaptor protein
				IRS1
			Q13201	Multimerin-1	scaffold/adaptor protein
				MMRN1

## Sheet: Cell adhesion molecule 
PANTHER GO-Slim Protein Class- Cell adhesion molecule- Up-regulated proteins
G1XG5			G2XG5			G3XG5			G4XG5
Entry	Gene Name	PANTHER Protein Class	Entry	Gene Name	PANTHER Protein Class	Entry	Gene Name	PANTHER Protein Class	Entry	Gene Name	PANTHER Protein Class
	Gene Symbol			Gene Symbol			Gene Symbol			Gene Symbol
Q96RW7	Hemicentin-1	cell adhesion molecule	Q9NYQ6	Cadherin EGF LAG seven-pass G-type receptor 1	cadherin	Q9NYQ6	Cadherin EGF LAG seven-pass G-type receptor 1	cadherin	Q9NYQ6	Cadherin EGF LAG seven-pass G-type receptor 1	cadherin
	HMCN1			CELSR1			CELSR1			CELSR1
Q9UKN1	Mucin-12	cell adhesion molecule	Q00888	Pregnancy-specific beta-1-glycoprotein 4	cell adhesion molecule	Q9NR99	Matrix-remodeling-associated protein 5	immunoglobulin superfamily cell adhesion molecule	P35442	Thrombospondin-2	cell adhesion molecule
	MUC12			PSG4			MXRA5			THBS2
Q9NR99	Matrix-remodeling-associated protein 5	immunoglobulin superfamily cell adhesion molecule	Q9UN72	Protocadherin alpha-7	cadherin				Q9UKN1	Mucin-12	cell adhesion molecule
	MXRA5			PCDHA7						MUC12
			Q9UKN1	Mucin-12	cell adhesion molecule
				MUC12
			Q92859	Neogenin	cell adhesion molecule
				NEO1
			Q96NI6	Leucine-rich repeat and fibronectin type-III domain-containing protein 5	immunoglobulin superfamily cell adhesion molecule
				LRFN5
			Q9H195	Mucin-3B	cell adhesion molecule
				MUC3B

## Sheet: RNA metabolism protein 
PANTHER GO-Slim Protein Class- RNA metabolism protein- Up-regulated proteins
G1XG5			G2XG5			G3XG5			G4XG5
Entry	Gene Name	PANTHER Protein Class	Entry	Gene Name	PANTHER Protein Class	Entry	Gene Name	PANTHER Protein Class	Entry	Gene Name	PANTHER Protein Class
	Gene Symbol			Gene Symbol			Gene Symbol			Gene Symbol
Q8NDF8	Terminal nucleotidyltransferase 4B	mRNA polyadenylation factor	A6H8Y1	Transcription factor TFIIIB component B'' homolog	general transcription factor	Q5T8P6	RNA-binding protein 26	RNA metabolism protein	Q68DC2	Ankyrin repeat and SAM domain-containing protein 6	RNA metabolism protein
	TENT4B			BDP1			RBM26			ANKS6
Q9BTC0	Death-inducer obliterator 1	general transcription factor	Q5T481	RNA-binding protein 20	RNA processing factor	A5YKK6	CCR4-NOT transcription complex subunit 1	mRNA polyadenylation factor	Q8IYB3	Serine_arginine repetitive matrix protein 1	RNA processing factor
	DIDO1			RBM20			CNOT1			SRRM1
Q5JSZ5	Protein PRRC2B	RNA metabolism protein	Q9H7N4	Splicing factor, arginine_serine-rich 19	RNA splicing factor				O00268	Transcription initiation factor TFIID subunit 4	general transcription factor
	PRRC2B			SCAF1						TAF4
Q9BWT3	Poly(A) polymerase gamma	mRNA polyadenylation factor	Q9ULM3	YEATS domain-containing protein 2	general transcription factor
	PAPOLG			YEATS2
O00268	Transcription initiation factor TFIID subunit 4	general transcription factor	Q6VUC0	Transcription factor AP-2-epsilon	general transcription factor
	TAF4			TFAP2E
			Q6ZMY3	SPOC domain-containing protein 1	general transcription factor
				SPOCD1
			Q9UPQ9	Trinucleotide repeat-containing gene 6B protein	RNA metabolism protein
				TNRC6B
			Q6PKG0	La-related protein 1	RNA metabolism protein
				LARP1

## Sheet: Transporter 
PANTHER GO-Slim Protein Class- Transporter- Up-regulated proteins
G1XG5			G2XG5			G3XG5			G4XG5
Entry	Gene Name	PANTHER Protein Class	Entry	Gene Name	PANTHER Protein Class	Entry	Gene Name	PANTHER Protein Class	Entry	Gene Name	PANTHER Protein Class
	Gene Symbol			Gene Symbol			Gene Symbol			Gene Symbol
Q96HA1	Nuclear envelope pore membrane protein POM 121	transporter	Q8NCM2	Potassium voltage-gated channel subfamily H member 5	ion channel	P45880	Voltage-dependent anion-selective channel protein 2	voltage-gated ion channel	O60312	Phospholipid-transporting ATPase VA	primary active transporter
	POM121			KCNH5			VDAC2			ATP10A
O00555	Voltage-dependent P_Q-type calcium channel subunit alpha-1A	voltage-gated ion channel	Q14643	Inositol 1,4,5-trisphosphate receptor type 1	ligand-gated ion channel	Q86VL8	Multidrug and toxin extrusion protein 2	transporter	P31644	Gamma-aminobutyric acid receptor subunit alpha-5	ligand-gated ion channel
	CACNA1A			ITPR1			SLC47A2			GABRA5
			O43497	Voltage-dependent T-type calcium channel subunit alpha-1G	voltage-gated ion channel				Q8NCM2	Potassium voltage-gated channel subfamily H member 5	ion channel
				CACNA1G						KCNH5
									Q96T83	Sodium_hydrogen exchanger 7	secondary carrier transporter
										SLC9A7
									O43497	Voltage-dependent T-type calcium channel subunit alpha-1G	voltage-gated ion channel
										CACNA1G
									P48169	Gamma-aminobutyric acid receptor subunit alpha-4	ligand-gated ion channel
										GABRA4

## Sheet: Transmembrane signal receptor 
PANTHER GO-Slim Protein Class- Transmembrane signal receptor- Up-regulated proteins
G1XG5			G2XG5			G3XG5			G4XG5
Entry	Gene Name	PANTHER Protein Class	Entry	Gene Name	PANTHER Protein Class	Entry	Gene Name	PANTHER Protein Class	Entry	Gene Name	PANTHER Protein Class
	Gene Symbol			Gene Symbol			Gene Symbol			Gene Symbol
Q8IZF6	Adhesion G-protein coupled receptor G4	G-protein coupled receptor	Q8IZF6	Adhesion G-protein coupled receptor G4	G-protein coupled receptor	Q99650	Oncostatin-M-specific receptor subunit beta	transmembrane signal receptor	O95800	Probable G-protein coupled receptor 75	G-protein coupled receptor
	ADGRG4			ADGRG4			OSMR			GPR75
P48357	Leptin receptor	transmembrane signal receptor	P47901	Vasopressin V1b receptor	G-protein coupled receptor				P55085	Proteinase-activated receptor 2	G-protein coupled receptor
	LEPR			AVPR1B						F2RL1
O75445	Usherin	transmembrane signal receptor	Q9BZJ8	G-protein coupled receptor 61	G-protein coupled receptor				Q6UXV0	GDNF family receptor alpha-like	transmembrane signal receptor
	USH2A			GPR61						GFRAL
Q86SQ4	Adhesion G-protein coupled receptor G6	G-protein coupled receptor	P30550	Gastrin-releasing peptide receptor	transmembrane signal receptor
	ADGRG6			GRPR
Q8WXG9	Adhesion G-protein coupled receptor V1	G-protein coupled receptor	O60486	Plexin-C1	transmembrane signal receptor
	ADGRV1			PLXNC1
			Q99665	Interleukin-12 receptor subunit beta-2	transmembrane signal receptor
				IL12RB2
			Q8WXG9	Adhesion G-protein coupled receptor V1	G-protein coupled receptor
				ADGRV1
			P41180	Extracellular calcium-sensing receptor	G-protein coupled receptor
				CASR
